# Supplementary material for: Comprehensive profiling of genomic invertons in defined gut microbial community reveals associations with intestinal colonization and surface adhesion
Source: Microbiome. 2025 Mar 10;13:71. doi: 10.1186/s40168-025-02052-7 (PMC11892184; doi:10.1186/s40168-025-02052-7)
Supplement: Supplementary file 2 — Supplementary Material 1: Supplementary Sections S1-S18 are available in the Supplementary Information PDF file. Supplementary Tables S1-S18 are included as CSV files and contain the following data: Table S1: Metadata on hCom2 strains analyzed in this work, including column information on strain name, abbreviated name (abbrev), associated sequence contigs, BioSample/BioProject accession numbers, and GTDB phylogeny (domain,phylum,class,order,family,genus,species). Table S2: Read libraries analyzed in this work with associated metadata, including column information on sample names, sample types, SRA accession number, sample descriptions, number of read pairs in the raw read library, number and fraction of read pairs that passed mouse-host-filtering (for mouse-stool sample reads only), number and fraction of read pairs that were successfully mapped by bowtie2 (denominator being the number of read pairs that passed mouse-host-filtering if sample was mouse-stool sample, or total raw read pair count otherwise). Table S3: Forward/reverse read counts of invertons in isolate culture comparing original PhaseFinder vs PhaseFinderDC, including information on the actual strain culture used to generated the read library, inverton ID, forward read counts based on paired-end orientation (Pe_F), reverse read counts based on paired-end orientation (Pe_R), forward read counts based on directly spanning inversion junction (Span_F), reverse read counts based on directly spanning inversion junction (Span_R), the strain genome onto which reads were mapped and called as inverton (mappedStrain), which workflow was used (original PhaseFinder of PhaseFinderDC), and whether this was a mis-map (i.e., actualStrain was not the same as mappedStrain). Table S4: Forward/reverse read counts of all invertons across all samples, determined using PhaseFinderDC, including column information on inverton ID, sample ID, forward read counts based on paired-end orientation (Pe_F), reverse read counts based on [file 40168_2025_2052_MOESM1_ESM.zip]

Archive with 2 entries (2 files):
- supplementaryTables.tar.gz
- supplementaryInformation.pdf
